# Supplementary material for: Foraging on the wing for fish while migrating over changing landscapes: traveling behaviors vary with available aquatic habitat for Caspian terns
Source: Mov Ecol. 2022 Mar 2;10:9. doi: 10.1186/s40462-022-00307-8 (PMC8892754; doi:10.1186/s40462-022-00307-8)
Supplement: Supplementary file 2 — Additional file 2. Supplementary tables. [file 40462_2022_307_MOESM2_ESM.xlsx]

## Sheet: Table S1
Table S1. Pearson correlation tests of transformed response variables used in linear mixed effects models during autumn (12 adults and 27 juveniles) and spring (12 adults) migration of tracked Caspian terns. Refer to Table S5 and Table S6 for transformations or response variables.
Predictor pairwise comparison	Season	r	t	p
Travel speed - Median flight height	Autumn	0.6838	13.32	< 2.2e-16
	Spring	0.793	8.23	3.825e-10
Travel speed - Average daily flight hours	Autumn	0.8964	28.74	< 2.2e-16
	Spring	0.8245	9.21	1.94e-11
Travel speed - Average day to night flight ratio	Autumn	-0.2355	-3.44	0.000697
	Spring	0.1723	1.11	0.2753
Travel speed - Straightness	Autumn	0.5086	8.3959	8.058e-15
	Spring	0.7215	6.59	7.007e-08
Median flight height - Average daily flight hours	Autumn	0.6288	11.492	< 2.2e-16
	Spring	0.588	4.6	4.224e-05
Median flight height - Average day to night flight ratio	Autumn	-0.3829	-5.89	1.583e-08
	Spring	0.2068	1.34	0.1889
Median flight height - Straightness	Autumn	0.3696	5.65	5.311e-08
	Spring	0.6513	5.43	3.005e-06
Average daily flight hours - Average day to night flight ratio	Autumn	-0.2117	-3.08	0.002366
	Spring	-0.0628	-0.4	0.6929
Average daily flight hours - Straightness	Autumn	0.3755	5.76	3.135e-08
	Spring	0.5212	3.86	0.000401
Average day to night flight ratio - Straightness	Autumn	0.0072	0.1	0.9186
	Spring	0.2219	1.44	0.1579

## Sheet: Table S2
Table S2. Average values in traveling segments and percentage change from overall individual average of traveling behavior variables for 39 (12 adults and 27 juveniles) and 12 adult Caspian terns in autumn and spring, respectively.
Variable	Season	Average (sd)	Average increase (%)	Average decrease (%)	Maximum increase (%)	Minimum decrease (%)
Travel speed	Autumn	428 (95) km/day	93.84	-63.03	251.61	-85.52
	Spring	530 (107) km/day	58.37	-37.49	128.9	-77.04
Median flight height	Autumn	268 (177) m	154.72	-83.1	449.54	-100
	Spring	486 (266) m	142.32	-79.29	398.65	-100
Average daily flight hours	Autumn	8.5 (2) hours/day	80.2	-61.82	186.86	-100
	Spring	9.74 (2.59) hours/day	45	-38.18	96.92	-77.06
Average day to night flight ratio	Autumn	0.95 (0.08)	20.3	-15.47	68.34	-28.27
	Spring	0.95 (0.08)	12.91	-10.05	33.15	-16.84
Straightness	Autumn	0.69 (0.8)	30.44	-45.55	73.2	-99.89
	Spring	0.71 (0.12)	22.07	-29.24	70.64	-99.99

## Sheet: Table S3
Table S3. Results of likelihood ratio tests of linear mixed effects models for the five characterized traveling behaviors during during the migration of tracked Caspian terns (12 adults and 27 juveniles in autumn and 12 adults in spring), including geographic region as fixed effect and individual as random effects. See Figure S3 for broad geographic regions.
Season	Variable	LogLik	LogLik (null)	df	Chisq	p-value
Autumn	travel speed	-1429.7	-1576.9	7	294.51	< 2.2e-16
	median flight height	-1489.6	-1564.7	7	150.03	< 2.2e-16
	average daily flight hours	-603.86	-709.67	7	211.62	< 2.2e-16
	average day to night flight ratio	79.769	-11.379	7	182.3	< 2.2e-16
	straightness	27.19	-60.843	6	176.07	< 2.2e-16
Spring	travel speed	-247.02	-310.66	6	127.28	< 2.2e-16
	median flight height	-287.91	-337.1	6	98.395	< 2.2e-16
	average daily flight hours	-99.936	-137.301	6	74.728	2.28e-15
	average day to night flight ratio	19.2289	-4.3767	6	47.211	1.38e-09
	straightness	0.2574	18.1564	6	36.828	1.96e-07

## Sheet: Table S4
Table S4. Mean values of the five characterized traveling behaviors during during the migration of tracked Caspian terns (12 adults and 27 juveniles in autumn and 12 adults in spring) according to broad geographic regions. Standard deviations in parentheses. Note that no individual followed coasts in Africa during spring and only one individual had traveling segments in the Sahel during spring so…
Season	Variable	Northern Europe	Europe	Sahara	African coast	Sahel
Autumn	travel speed	289.71 (136.25)	494.31 (147.09)	848.70 (231.22)	725.68 (95.31)	283.73 (183.24)
	average daily flight hours	6.21 (3.17)	10.52 (3)	15.05 (3.12)	10.53 (2.69)	6.28 (4.27)
	average day to night flight ratio	1.01 (0.22)	0.92 (0.09)	0.93 (0.11)	0.90 (0.09)	0.91 (0.12)
	median flight height	126.93 (107.29)	399.04 (257.06)	539.32 (400.85)	184.23 (126.98)	243.67 (332.22)
	straightness	0.63 (0.17)	0.71 (0.13)	0.88 (0.05)	0.82 (0.12)	0.59 (0.22)
Spring	travel speed	359.36 (88.75)	514.53 (134.97)	844.24 (114.09)		113.793
	average daily flight hours	6.77 (1.60)	11.11 (3.02)	13.08 (2.42)		2
	average day to night flight ratio	1.01 (0.22)	0.93 (0.11)	0.89 (0.06)		0.97
	median flight height	91.13 (58.33)	313.71 (202.71)	1266.85 (570.06)		23.4417
	straightness	0.67 (0.14)	0.70 (0.14)	0.84 (0.06)		0.548596

## Sheet: Table S5
Table S5. Linear mixed effect models for traveling behavior variables during autumn (12 adults and 27 juveniles) and spring (12 adults) migration of tracked Caspian terns. Estimates are calculated with Bayesian Information Criterion (BIC). Transformation of response variables to make their distributions approximately normal are shown in parentheses. Explanatory variables are organized in descendi…
Season	Response variable	Models for 95% CI	Explanatory variable	Estimate	CI 2.5%	CI 97.5%	SE adjusted	z-value	Effect magnitude
Spring	Travel speed (sqrt)	21	tailwind	3.92694	2.53808	5.3158	0.70862	5.542	0.588152
			overlap with water	-2.26206	-3.70835	-0.918362	0.7819	2.893	0.338797
			temperature	-0.20736	-2.46757	0.608012	0.53582	0.387	0.0310571
			vertical flow	0.14254	-0.772779	2.29287	0.45025	0.317	0.0213487
			crosswind	0.09406	-0.801736	1.92122	0.35339	0.266	0.0140877
			migration days	0.03904	-1.089	1.7068	0.27353	0.143	0.00584716
			cloud cover	0.00474	-1.3564	1.4367	0.24518	0.019	0.000709927
			(Intercept)	21.9504	20.3671	23.5338	0.80785	27.171
	Median flight height (sqrt)	35	tailwind	6.86843	3.25973	10.4771	1.8412	3.73	0.638
			migration days	-2.05029	-7.0523	-0.185519	2.22591	0.921	0.19
			overlap with water	-0.9992	-6.51662	0.691087	1.75267	0.57	0.0928
			vertical flow	0.41661	-1.84632	6.01853	1.22452	0.34	0.0387
			crosswind	0.32153	-1.65507	5.10906	1.00313	0.321	0.0299
			cloud cover	-0.07073	-4.19548	3.06127	0.6801	0.104	0.00657
			temperature	0.03808	-3.86125	4.4399	0.77449	0.049	0.00354
			(Intercept)	17.687	14.5238	20.8503	1.61395	10.959
	Average daily flight hours (sqrt)	34	overlap with water	-0.429667	-0.644742	-0.214592	0.109734	3.92	0.602
			tailwind	0.170102	0.0359724	0.445884	0.140599	1.21	0.238
			cloud cover	0.0499164	-0.053261	0.36876	0.095133	0.525	0.0699
			migration days	0.0296913	-0.0754802	0.334288	0.0739451	0.402	0.0416
			temperature	-0.0245663	-0.367368	0.11686	0.0739352	0.332	0.0344
			vertical flow	0.0096196	-0.182113	0.311193	0.0537477	0.179	0.0135
			crosswind	0.0001748	-0.209987	0.213034	0.0365636	0.005	0.000245
			(Intercept)	2.98915	2.71728	3.26102	0.138712	21.549
	Average day to night flight ratio (sqrt)	56	temperature	-0.0113006	-0.0472361	0.00095328	0.0144086	0.784	0.471025
			tailwind	0.0076074	-0.00344004	0.0431441	0.0121355	0.627	0.317087
			overlap with water	0.0022293	-0.015254	0.0389314	0.0075764	0.294	0.0929204
			cloud cover	0.0012836	-0.0157732	0.0331482	0.0057024	0.225	0.0535023
			migration days	-0.0005815	-0.0325474	0.0239449	0.0054994	0.106	0.0242378
			vertical flow	-0.0005246	-0.0313078	0.0232375	0.0051973	0.101	0.0218661
			crosswind	0.0004645	-0.0208535	0.028443	0.0045724	0.102	0.019361
			(Intercept)	0.971621	0.948899	0.994342	0.0115927	83.813
	Straightness (^2)	38	tailwind	0.113787	0.0506542	0.179784	0.035137	3.238	0.587109
			cloud cover	-0.053417	-0.134209	-0.0126865	0.042059	1.27	0.275617
			crosswind	0.011103	-0.018213	0.0986797	0.02385	0.466	0.0572884
			vertical flow	0.010113	-0.0247154	0.108565	0.024507	0.413	0.0521802
			migration days	0.002414	-0.0454425	0.0789639	0.013404	0.18	0.0124556
			overlap with water	-0.001546	-0.0796023	0.0568037	0.013398	0.115	0.00797693
			temperature	-0.001429	-0.0777263	0.0552082	0.01265	0.113	0.00737324
			(Intercept)	0.539091	0.468392	0.60979	0.036071	14.945
Autumn	Travel speed (sqrt)	89	tailwind	2.69934	1.89867	3.50001	0.40851	6.608	0.365303
			temperature	-1.56321	-2.65918	-0.626561	0.61673	2.535	0.21155
			migration days	1.2924	0.59453	2.80557	0.87676	1.474	0.174901
			previous stopover days	0.67709	0.2254	2.09237	0.67731	1	0.0916309
			cloud cover	-0.5076	-2.07802	-0.0689427	0.64144	0.791	0.0686937
			overlap with water	-0.31321	-2.0514	-0.000984548	0.55391	0.565	0.0423869
			vertical flow	0.17022	-0.0873733	1.53903	0.36735	0.463	0.0230359
			precipitation	0.11189	-0.586143	2.23491	0.38732	0.289	0.0151421
			age	-0.03013	-2.5551	1.48076	0.27339	0.11	0.00407751
			crosswind	-0.02423	-1.19293	0.502747	0.1446	0.168	0.00327906
			(Intercept)	19.4288	18.4626	20.3951	0.49299	39.41
	Median flight height (sqrt)	50	tailwind	2.99507	1.95149	4.03864	0.532448	5.625	0.348759
			temperature	-2.34925	-3.51413	-1.2	0.603	3.9	0.273558
			overlap with water	-2.03211	-3.41398	-0.959277	0.823666	2.467	0.236629
			vertical flow	0.43261	0.0761824	2.21	0.648	0.668	0.0503751
			migration days	0.37063	-0.138536	2.92152	0.735309	0.504	0.0431578
			cloud cover	-0.243223	-2.2036	0.118629	0.525624	0.463	0.028322
			previous stopover days	0.083431	-0.387068	1.74703	0.293492	0.284	0.00971509
			precipitation	-0.052796	-2.06734	0.818562	0.275696	0.192	0.00614781
			crosswind	0.024799	-0.780174	1.52718	0.177909	0.139	0.00288771
			age	0.003854	-2.81596	2.96247	0.338506	0.011	0.000448777
			(Intercept)	13.7105	12.3352	15.0859	0.701725	19.538
	Average daily flight hours (sqrt)	61	tailwind	0.298986	0.187484	0.41	0.0569	5.26	0.313395
			temperature	-0.258517	-0.39359	-0.123443	0.0689164	3.751	0.270976
			overlap with water	-0.221048	-0.365204	-0.107	0.0858	2.58	0.231702
			crosswind	-0.0664367	-0.256374	-0.0195696	0.0806836	0.823	0.0696386
			cloud cover	-0.0419104	-0.246117	-0.00190883	0.068939	0.608	0.0439303
			migration days	0.0347298	-0.0185625	0.303933	0.0734625	0.473	0.0364036
			previous stopover days	0.0221061	-0.0126804	0.2067	0.0486781	0.454	0.0231715
			vertical flow	0.008714	-0.04203	0.188554	0.0312095	0.279	0.00913397
			age	-0.0014788	-0.336821	0.280057	0.0364705	0.041	0.00155007
			precipitation	9.41e-05	-0.184382	0.187077	0.0250449	0.004	9.86352e-05
			(Intercept)	2.75481	2.60861	2.90101	0.0745922	36.932
	Average day to night ratio (sqrt)	105	overlap with water	0.01327	0.00534	0.02599	0.00744	1.784	0.6627
			tailwind	-0.00233	-0.0196	0.00094	0.00481	0.484	0.1164
			crosswind	-0.00218	-0.01917	0.00096	0.00463	0.471	0.109
			age	-0.00086	-0.03207	0.01153	0.00428	0.2	0.0427
			temperature	0.00052	-0.00538	0.01651	0.00235	0.22	0.0258
			vertical flow	-0.00034	-0.01435	0.0058	0.00185	0.183	0.0169
			migration days	-0.0003	-0.01765	0.00981	0.0022	0.137	0.015
			precipitation	0.00012	-0.00873	0.01279	0.00142	0.085	0.006
			cloud cover	-0.00011	-0.01234	0.00871	0.00137	0.078	0.0053
			previous stopover days	0	-0.01029	0.01015	0.0012	0.003	0.0002
			(Intercept)	0.9741	0.96243	0.98585	0.00597	163.084
	Straightness (^2)	101	tailwind	0.0492235	0.020166	0.0867015	0.0217404	2.264	0.591096
			cloud cover	-0.0190865	-0.0735663	-0.00467783	0.0230886	0.827	0.229198
			previous stopover days	0.0071789	-0.0033457	0.0617398	0.0150283	0.478	0.0862071
			vertical flow	0.004124	-0.00823332	0.0582212	0.0115538	0.357	0.0495227
			crosswind	0.0008351	-0.02122	0.0446433	0.0054048	0.155	0.0100282
			precipitation	0.0007981	-0.0323346	0.0536853	0.0066246	0.12	0.00958391
			age	0.0007784	-0.0594653	0.0855367	0.0095525	0.081	0.00934734
			migration days	0.0004622	-0.0269931	0.0419343	0.0047293	0.098	0.00555029
			overlap with water	-0.0003869	-0.0396903	0.026594	0.0043906	0.088	0.00464605
			temperature	-0.0004014	-0.0425006	0.0292709	0.0047786	0.084	0.00482017
			(Intercept)	0.520986	0.486846	0.555126	0.0174189	29.909

## Sheet: Table S6
Table S6. Linear mixed effect models for traveling behavior variables during autumn (12 adults and 27 juveniles) and spring (12 adults) migration of tracked Caspian terns. Estimates are calculated with the Akaike Information Criterion corrected for small samples (AICc). Transformation of response variables to make their distributions approximately normal are shown in parentheses. Explanatory vari…
Season	Response variable	Models for 95%	Explanatory variable	Estimate	CI 2.5%	CI 97.5%	SE adjusted	z-value	Effect magnitude
Spring	Travel speed (sqrt)	25	tailwind	3.9481	2.5369	5.3593	0.720011	5.483	0.568761
			overlap with water	-2.32764	-3.76548	-0.889804	0.733604	3.173	0.335319
			temperature	-0.292877	-2.4825	0.634498	0.62069	0.472	0.0421917
			vertical flow	0.192447	-0.791776	2.22875	0.51017	0.377	0.0277238
			crosswind	0.126164	-0.796863	1.86226	0.400346	0.315	0.0181751
			migration days	0.049742	-1.18413	1.68953	0.340416	0.146	0.0071658
			cloud cover	0.004609	-1.37519	1.42598	0.304603	0.015	0.00066397
			(Intercept)	21.9496	20.3728	23.5264	0.804494	27.28
	Median flight height (sqrt)	43	tailwind	6.85784	3.20209	10.5136	1.86521	3.677	0.601245
			migration days	-2.33324	-7.02724	-0.0615419	2.21463	1.054	0.204561
			overlap with water	-1.13831	-6.43962	0.978223	1.81807	0.626	0.0997987
			vertical flow	0.55322	-1.93211	5.89748	1.37985	0.401	0.0485023
			crosswind	0.43151	-1.76003	5.01693	1.1439	0.377	0.0378316
			cloud cover	-0.06349	-3.9677	3.23001	0.77442	0.082	0.00556634
			temperature	-0.02845	-4.32034	4.01809	0.92481	0.031	0.00249429
			(Intercept)	17.687	14.551	20.8231	1.60004	11.054
	Average daily flight hours (sqrt)	40	overlap with water	-0.436504	-0.65364	-0.219368	0.110786	3.94	0.555
			tailwind	0.198704	0.0373211	0.454263	0.136024	1.461	0.253
			cloud cover	0.061808	-0.0561781	0.364442	0.101605	0.608	0.0786
			migration days	0.04101	-0.0756354	0.334164	0.084182	0.487	0.0521
			temperature	-0.030622	-0.363139	0.128372	0.082209	0.372	0.0389
			vertical flow	0.0166	-0.168559	0.314082	0.066264	0.251	0.0211
			crosswind	-0.001528	-0.218117	0.200126	0.044108	0.035	0.00194
			(Intercept)	2.9907	2.71867	3.26274	0.138795	21.548
	Average day to night ratio (sqrt)	78	tailwind	0.0102776	-0.00374827	0.0437905	0.0132529	0.776	0.331615
			temperature	-0.013971	-0.0479581	0.0014502	0.0150047	0.931	0.450785
			overlap with water	0.0028946	-0.0168372	0.0389656	0.0087559	0.331	0.0933965
			cloud cover	0.0015773	-0.0171926	0.0318726	0.0065389	0.241	0.0508928
			migration days	-0.0011511	-0.0336689	0.0229026	0.0070291	0.164	0.0371411
			crosswind	0.0008026	-0.0203954	0.0286743	0.0057497	0.14	0.0258965
			vertical flow	-0.0003184	-0.029892	0.0267577	0.0065444	0.049	0.0102734
			(Intercept)	0.971607	0.949086	0.994129	0.0114909	84.555
	Straightness (^2)	41	tailwind	0.117045	0.0516133	0.182477	0.033384	3.506	0.541506
			cloud cover	-0.062071	-0.136062	-0.0133149	0.039976	1.553	0.28717
			crosswind	0.016066	-0.0167901	0.0997789	0.027403	0.586	0.074329
			vertical flow	0.012996	-0.0260143	0.106452	0.026885	0.483	0.0601257
			migration days	0.004178	-0.0421298	0.0810605	0.016609	0.252	0.0193294
			temperature	-0.002473	-0.0801932	0.0540753	0.015759	0.157	0.0114413
			overlap with water	-0.001318	-0.0756479	0.0621529	0.015768	0.084	0.0060977
			(Intercept)	0.538953	0.468915	0.608992	0.035735	15.082
Autumn	Travel speed (sqrt)	101	tailwind	2.55326	1.77233	3.33419	0.39844	6.408	0.272417
			temperature	-1.89437	-3.0653	-0.723442	0.59742	3.171	0.202117
			cloud cover	-1.15295	-2.38402	-0.18535	0.65896	1.75	0.123013
			migration days	1.03413	0.12474	2.49747	0.75856	1.363	0.110335
			previous stopover days	1.00886	0.24441	1.99421	0.53947	1.87	0.107639
			overlap with water	-0.67176	-1.98374	0.0107059	0.62267	1.079	0.0716726
			precipitation	0.61189	-0.145793	2.25282	0.69835	0.876	0.0652848
			vertical flow	0.31023	-0.195278	1.41997	0.42397	0.732	0.0330996
			age	-0.06998	-2.24934	1.67852	0.51112	0.137	0.00746643
			crosswind	-0.06519	-1.10955	0.628929	0.25451	0.256	0.00695537
			(Intercept)	19.444	18.334	20.5539	0.56633	34.33
	Median flight height (sqrt)	110	tailwind	2.92156	1.87831	3.96481	0.53228	5.489	0.31
			temperature	-2.33619	-3.59682	-1.07556	0.64319	3.632	0.25
			overlap with water	-2.06194	-3.34724	-0.799424	0.66605	3.096	0.22
			vertical flow	0.73871	-0.0213527	2.15371	0.6747	1.095	0.08
			cloud cover	-0.48315	-2.18351	0.297251	0.65377	0.739	0.05
			migration days	0.46749	-0.413626	2.40366	0.6995	0.668	0.05
			previous stopover days	0.21688	-0.505375	1.68891	0.44289	0.49	0.02
			crosswind	0.12384	-0.725938	1.57751	0.37124	0.334	0.01
			age	0.065	-2.59697	3.13835	0.72621	0.089	0.01
			precipitation	-0.03299	-1.72115	1.47306	0.42381	0.078	0
			(Intercept)	13.637	12.026	15.2479	0.82191	16.592
	Average daily flight hours (sqrt)	99	temperature	-0.289924	-0.431138	-0.149	0.072	4.02	0.257385
			tailwind	0.282788	0.172811	0.393	0.0561	5.04	0.25105
			overlap with water	-0.231893	-0.364689	-0.100024	0.0682421	3.398	0.205867
			crosswind	-0.111145	-0.254014	-0.0161814	0.0754373	1.473	0.0986708
			cloud cover	-0.0879721	-0.260035	0.00679	0.0814	1.08	0.0780988
			previous stopover days	0.0516746	-0.0192696	0.205	0.0629	0.821	0.0458751
			migration days	0.0406232	-0.0587261	0.250103	0.0697998	0.582	0.036064
			vertical flow	0.0166313	-0.0647928	0.167341	0.0413962	0.402	0.0147647
			precipitation	0.013518	-0.144096	0.234962	0.0566892	0.238	0.0120009
			age	-0.0002514	-0.308997	0.306875	0.0764731	0.003	0.000223185
			(Intercept)	2.75196	2.58097	2.92296	0.0872427	31.5
	Average day to night ratio (sqrt)	487	overlap with water	0.0144	0.00423	0.0259	0.00621	2.317	0.428
			tailwind	-0.00599	-0.0196	0.000853	0.00613	0.978	0.178
			crosswind	-0.00566	-0.0197	0.0012	0.00614	0.923	0.169
			age	-0.00316	-0.0316	0.0121	0.00782	0.404	0.0941
			vertical flow	-0.00164	-0.0152	0.00542	0.00381	0.429	0.0487
			temperature	0.00116	-0.00816	0.016	0.00381	0.306	0.0346
			cloud cover	-0.0006	-0.0137	0.00911	0.00315	0.191	0.0179
			migration days	-0.000597	-0.0153	0.0108	0.00359	0.166	0.0178
			previous stopover days	0.000294	-0.00923	0.0116	0.00269	0.11	0.00876
			precipitation	-9.34e-05	-0.0127	0.0119	0.00317	0.029	0.00278
			(Intercept)	0.976	0.961	0.99	0.00737	132.361
	Straightness (^2)	376	tailwind	0.0481244	0.0156214	0.0822322	0.0179621	2.679	0.315758
			cloud cover	-0.0397325	-0.0883377	-0.00361059	0.0255295	1.556	0.260697
			previous stopover days	0.0184632	-0.00377249	0.0626603	0.0195664	0.944	0.121143
			precipitation	0.0155798	-0.0164995	0.0810235	0.0236391	0.659	0.102224
			vertical flow	0.0097749	-0.0120413	0.0560729	0.0159284	0.614	0.064136
			crosswind	0.0064118	-0.0184716	0.0543288	0.0140426	0.457	0.0420697
			temperature	-0.006241	-0.0651936	0.0280317	0.0163398	0.382	0.0409491
			age	0.0057228	-0.0508256	0.0922542	0.0213043	0.269	0.037549
			overlap with water	-0.0020431	-0.0426843	0.0271706	0.0097631	0.209	0.0134054
			migration days	0.0003154	-0.0389006	0.041331	0.0104403	0.03	0.00206943
			(Intercept)	0.517665	0.475467	0.559863	0.02153	24.044

## Sheet: Table S7
Table S7. Evaluation of random variables in the linear mixed effect models for traveling behavior during autumn (12 adults and 27 juveniles) and spring (12 adults) migration of tracked Caspian terns, using the corrected Akaike Information Criterion (AICc) and checking that models did not result in singularity. All possible combinations of individual (id) with year and breeding colony are included…
		Autumn		Spring
Response variable	Random variables	AICc	Singularity	AICc	Singularity
travel speed	id + breeding colony + year	1289.08	x	255.19	x
	id + breeding colony	1287.08	x	251.35	x
	id + year	1286.75		255.2
	id	1284.78		251.5
median flight height	id + breeding colony + year	1412.97	x	318.77	x
	id + breeding colony	1410.64	x	314.82	x
	id + year	1410.64	x	316.53	x
	id	1408.33		312.83
average daily flight hours	id + breeding colony + year	539.71		124.37	x
	id + breeding colony	537.63		120.41	x
	id + year	538.49		125.97	x
	id	536.2		122.27
average day to night ratio	id + breeding colony + year	-376.73	x	-17.37	x
	id + breeding colony	-379.06		-21.33	x
	id + year	-378.87	x	-19.72	x
	id	-381.18		-23.42
straightness	id + breeding colony + year	63.72	x	46.6	x
	id + breeding colony	61.39	x	42.64
	id + year	61.39	x	42.64	x
	id	59.08	x	38.94

## Sheet: Table S8
Table S8. Variance inflation factors (VIF) and tolerance to test for multicolinearity between explanatory variables initially proposed and finally included in set of linear mixed effects models of traveling behavior for 39 (12 adults and 27 juveniles) and 12 adult Caspian terns in autumn and spring, respectively.
Season	Explanatory variable	VIF		Tolerance
		initial	final	initial	final
Spring	tailwind	1.95493	1.71	0.511528	0.584795
	crosswind	1.31398	1.35	0.761045	0.740741
	vertical flow	1.7087	1.66	0.585239	0.60241
	overlap with water	2.1156	1.91	0.472678	0.52356
	temperature	19.0372	1.74	0.0525287	0.574713
	surface temperature	17.6291	-	0.0567245	-
	migration days	1.8115	1.5	0.552027	0.666667
	precipitation	5.58497	-	0.179052	-
	cloud cover	1.45901	1.33	0.685398	0.75188
Autumn	tailwind	1.14096	1.12	0.876453	0.892857
	crosswind	1.32522	1.32	0.754591	0.757576
	vertical flow	1.16746	1.67	0.856558	0.598802
	previous stopover days	1.30401	1.3	0.766865	0.769231
	overlap with water	1.56047	1.56	0.640831	0.641026
	temperature	5.61881	2.19	0.177974	0.456621
	surface temperature	6.93109	-	0.144277	-
	migration days	2.2364	2.11	0.447147	0.473934
	age	1.11341	1.09	0.898139	0.917431
	precipitation	2.19638	2.43	0.455294	0.411523
	cloud cover	2.19638	1.87	0.455294	0.534759

## Sheet: Table S9
Table S9. Results of generalized linear mixed effect models with a binomial distribution for the proportion of relocations with evidence for habitat selection during the migration of tracked Caspian terns (12 adults and 27 juveniles in autumn and 12 adults in spring) for three manipulated buffer radii (35, 50 and 80 km), with time of day, movement type and the interaction between the two as expla…
Season	Buffer radii (km)	Explanatory variables	Estimate	Standard error	z-value	p
Autumn	35	time of day (dawn/dusk)	-0.16044	0.14973	-1.072	0.284
		time of day (night)	-0.84984	0.0891	-9.538	<0.0001
		movement (stationary)	1.00988	0.06119	16.505	<0.0001
		time of day (dawn/dusk) * movement (stationary)	-0.13937	0.17506	-0.796	0.426
		time of day (night) * movement (stationary)	0.11182	0.10544	1.061	0.289
		intercept	-2.61677	0.12765	-20.499
	50	time of day (dawn/dusk)	-0.0589	0.15175	-0.388	0.6979
		time of day (night)	-0.79518	0.0903	-8.806	<0.0001
		movement (stationary)	1.00009	0.06204	16.12	<0.0001
		time of day (dawn/dusk) * movement (stationary)	-0.15773	0.17615	-0.895	0.3706
		time of day (night) * movement (stationary)	0.23686	0.10585	2.238	0.0252
		intercept	-2.69592	0.14383	-18.744
	80	time of day (dawn/dusk)	-0.11012	0.16728	-0.658	0.51
		time of day (night)	-0.83015	0.0919	-9.033	<0.0001
		movement (stationary)	0.78708	0.0639	12.318	<0.0001
		time of day (dawn/dusk) * movement (stationary)	-0.03814	0.19259	-0.198	0.843
		time of day (night) * movement (stationary)	0.50915	0.10816	4.707	<0.0001
		intercept	-2.71807	0.14179	-19.169
Spring	35	time of day (dawn/dusk)	0.1978	0.3155	0.627	0.530596
		time of day (night)	-0.72	0.1906	-3.778	0.000158
		movement (stationary)	0.3011	0.1381	2.18	0.029261
		time of day (dawn/dusk) * movement (stationary)	0.0131	0.4148	0.032	0.974812
		time of day (night) * movement (stationary)	1.0083	0.2645	3.812	0.000138
		intercept	-2.8639	0.2174	-13.172
	50	time of day (dawn/dusk)	0.3768	0.31947	1.179	0.23822
		time of day (night)	-0.53793	0.19854	-2.71	0.00674
		movement (stationary)	0.57709	0.14777	3.905	<0.0001
		time of day (dawn/dusk) * movement (stationary)	-0.07603	0.42195	-0.18	0.85699
		time of day (night) * movement (stationary)	0.51411	0.27108	1.897	0.05789
		intercept	-3.1069	0.23277	-13.348
	80	time of day (dawn/dusk)	0.1496	0.3571	0.419	0.6753
		time of day (night)	-0.4803	0.2176	-2.208	0.02727
		movement (stationary)	0.4564	0.1668	2.737	0.0062
		time of day (dawn/dusk) * movement (stationary)	0.4313	0.4518	0.954	0.33985
		time of day (night) * movement (stationary)	0.891	0.2874	3.1	0.00193
		intercept	-3.3234	0.2472	-13.444
